# Supplementary material for: A Ca2+-Mediated Switch of Epiplakin from a Diffuse to Keratin-Bound State Affects Keratin Dynamics
Source: Cells. 2022 Sep 30;11(19):3077. doi: 10.3390/cells11193077 (PMC9563781; doi:10.3390/cells11193077)
Supplement: Supplementary file 1 [file cells-11-03077-s001.zip]

Archive with 19 entries (18 files):
- cells-1895336-supplementary.pdf
- TIFFs/
- TIFFs/Figure S1.tif
- TIFFs/Figure S2.tif
- TIFFs/Figure S3.tif
- TIFFs/Figure S4.tif
- TIFFs/Figure S5.tif
- TIFFs/Figure S6.tif
- TIFFs/Figure S7.tif
- TIFFs/Figure S8.tif
- TIFFs/Figure S9.tif
- Video S1.avi
- Video S2.avi
- Video S3.avi
- Video S4.avi
- Video S5.avi
- Video S6.avi
- Video S7.avi
- Video S8.avi
